# Supplementary material for: MXD3 as an Immunological and Prognostic Factor From Pancancer Analysis
Source: Front Mol Biosci. 2021 Nov 11;8:702206. doi: 10.3389/fmolb.2021.702206 (PMC8632067; doi:10.3389/fmolb.2021.702206)
Supplement: Supplementary file 1 [file Table2.XLSX]

## Sheet: Sheet1
No	PMID	Cancer type	Group	Drug	Response	nonresponse	Log2(fold change	Pvaule
1	26997480	Melanoma	all	Anti-PD-1 (pembrolizumab and nivolumab)	14	12	0.009	0.984
2	26997480	Melanoma	MAPKi	Anti-PD-1 (pembrolizumab and nivolumab)	6	5	-0.165	0.925
3	26997480	Melanoma	non-MAPKi	Anti-PD-1 (pembrolizumab and nivolumab)	8	7	0.124	0.934
4	28552987	Urothelial cancer	all	Anti-PD-L1 (atezolizumab)	9	16	0.304	0.395
5	28552987	Urothelial cancer	smoking	Anti-PD-L1 (atezolizumab)	5	9	0.39	0.795
6	28552987	Urothelial cancer	non-smoking	Anti-PD-L1 (atezolizumab)	4	7	0.202	0.921
7	29033130	Melanoma	all	Anti-PD-1 (nivolumab)	26	23	-0.135	0.661
8	29033130	Melanoma	NIV3-PROG	Anti-PD-1 (nivolumab)	15	11	-0.251	0.693
9	29033130	Melanoma	NIV3-NAIVE	Anti-PD-1 (nivolumab)	11	12	-0.009	0.99
10	29301960	Clear cell renal cell carcinoma (ccRCC)	all	Anti-PD-1 (nivolumab)	4	8	-0.983	0.349
11	29301960	Clear cell renal cell carcinoma (ccRCC)	VEGFRi	Anti-PD-1 (nivolumab)	2	0	0	1
12	29301960	Clear cell renal cell carcinoma (ccRCC)	non-VEGFRi	Anti-PD-1 (nivolumab)	2	8	-1.091	0.432
13	29443960	Urothelial cancer	all	Anti-PD-L1 (atezolizumab)	68	230	0.215	0.024
